# Supplementary material for: Pickpocket315 affects male mating behavior in the yellow fever mosquito Aedes aegypti
Source: G3 (Bethesda). 2025 Dec 10;16(2):jkaf297. doi: 10.1093/g3journal/jkaf297 (PMC12869071; doi:10.1093/g3journal/jkaf297)
Supplement: jkaf297_Supplementary_Data [file jkaf297_supplementary_data.zip]

Archive with 5 entries (5 files):
- Data_S1_G3-2025-406212.xlsx
- Figure_S1_G3-2025-406212.docx
- Figure_S2_G3-2025-406212.docx
- Figure_S3_G3-2025-406212.docx
- Table_S1_G3-2025-406212.docx
