# Supplementary material for: Pickpocket315 affects male mating behavior in the yellow fever mosquito Aedes aegypti
Source: G3 (Bethesda). 2025 Dec 10;16(2):jkaf297. doi: 10.1093/g3journal/jkaf297 (PMC12869071; doi:10.1093/g3journal/jkaf297)
Supplement: jkaf297_Supplementary_Data [file jkaf297_supplementary_data.zip › Data_S1_G3-2025-406212.xlsx]

## Sheet: RNAi mating behaviour
Replicate	Strain	FemaleID	male_treatment	Latency_FirstAttempt_s	Time2nd	Time3rd	Time4th	Time5th	Time6th	Time7th	Time8th	CopulaStart	CopulaStop	Copuladuration	Copula	sperm
1	THAI	1	GFP	76								79	94	15	1	1
1	THAI	2	GFP	17	162	169						174	193	19	1	1
1	THAI	3	GFP	160	204	234						238	250	12	1	1
1	THAI	4	GFP	93	103							107	131	24	1	1
1	THAI	5	GFP	146											0	0
1	THAI	6	GFP	133											0	0
1	THAI	7	GFP	9	139										0	0
1	THAI	8	GFP	103											0	0
1	THAI	9	GFP												0	0
1	THAI	10	GFP	216								218	235	17	1	1
1	THAI	11	GFP												0	0
1	THAI	12	GFP	8											0	0
1	THAI	13	GFP	165											0	0
1	THAI	14	GFP												0	0
1	THAI	15	GFP												0	0
1	THAI	16	GFP	160	192	202						205	226	21	1	1
1	THAI	17	GFP												0	0
1	THAI	18	GFP	13											0	0
1	THAI	19	GFP												0	0
1	THAI	20	GFP												0	0
1	THAI	1	PPK												0	0
1	THAI	2	PPK												0	0
1	THAI	3	PPK												0	0
1	THAI	4	PPK												0	0
1	THAI	5	PPK	144								148	160	12	1	1
1	THAI	6	PPK												0	0
1	THAI	7	PPK												0	0
1	THAI	8	PPK	162								163	175	12	1	1
1	THAI	9	PPK												0	0
1	THAI	10	PPK	4								6	14	8	1	1
1	THAI	11	PPK												0	0
1	THAI	12	PPK	156								160	170	10	1	1
1	THAI	13	PPK												0	0
1	THAI	14	PPK												0	0
1	THAI	15	PPK												0	0
1	THAI	16	PPK	36											0	0
1	THAI	17	PPK												0	0
1	THAI	18	PPK												0	0
1	THAI	19	PPK	105											0	0
1	THAI	20	PPK												0	0
2	THAI	1	GFP	176	199										0	0
2	THAI	2	GFP	119											0	0
2	THAI	3	GFP												0	0
2	THAI	4	GFP												0	0
2	THAI	5	GFP	66	155										0	0
2	THAI	6	GFP												0	0
2	THAI	7	GFP												0	0
2	THAI	8	GFP												0	0
2	THAI	9	GFP												0	0
2	THAI	10	GFP	196	232										0	0
2	THAI	11	GFP	110											0	0
2	THAI	12	GFP	27	143							169	184	15	1	1
2	THAI	13	GFP	63	71							77	88	11	1	1
2	THAI	14	GFP	104											0	0
2	THAI	15	GFP												0	0
2	THAI	16	GFP	128	208										0	0
2	THAI	17	GFP												0	0
2	THAI	18	GFP	19											0	0
2	THAI	19	GFP	11	39							40	54	14	1	1
2	THAI	20	GFP	38								50	68	18	1	1
2	THAI	21	GFP												0	0
2	THAI	22	GFP	89											0	0
2	THAI	23	GFP	151	167	216									0	0
2	THAI	24	GFP	14											0	0
2	THAI	25	GFP	96											0	0
2	THAI	26	GFP												0	0
2	THAI	27	GFP	171											0	0
2	THAI	28	GFP	6	122							128	142	14	1	1
2	THAI	29	GFP	209	227										0	0
2	THAI	30	GFP												0	0
2	THAI	1	PPK	100											0	0
2	THAI	2	PPK												0	0
2	THAI	3	PPK												0	0
2	THAI	4	PPK	132	141										0	0
2	THAI	5	PPK												0	0
2	THAI	6	PPK												0	0
2	THAI	7	PPK												0	0
2	THAI	8	PPK	96											0	0
2	THAI	9	PPK	19								25	38	13	1	1
2	THAI	10	PPK	37								40	50	10	1	1
2	THAI	11	PPK												0	0
2	THAI	12	PPK												0	0
2	THAI	13	PPK												0	0
2	THAI	14	PPK												0	0
2	THAI	15	PPK	155								157	173	16	1	1
2	THAI	16	PPK												0	0
2	THAI	17	PPK	21	158							164	175	11	1	1
2	THAI	18	PPK												0	0
2	THAI	19	PPK	218											0	0
2	THAI	20	PPK												0	0
2	THAI	21	PPK												0	0
2	THAI	22	PPK												0	0
2	THAI	23	PPK												0	0
2	THAI	24	PPK												0	0
2	THAI	25	PPK												0	0
2	THAI	26	PPK												0	0
2	THAI	27	PPK												0	0
2	THAI	28	PPK												0	0
2	THAI	29	PPK												0	0
2	THAI	30	PPK	159	168	201						204	217	13	1	1
3	THAI	1	GFP	29											0	0
3	THAI	2	GFP	166								169	191	22	1	1
3	THAI	3	GFP	79	149										0	0
3	THAI	4	GFP												0	0
3	THAI	5	GFP	13	16							18	33	15	1	1
3	THAI	6	GFP	48	81		213	226							0	0
3	THAI	7	GFP	124	155										0	0
3	THAI	8	GFP												0	0
3	THAI	9	GFP	209											0	0
3	THAI	10	GFP	8								11	26	15	1	1
3	THAI	11	GFP	164											0	0
3	THAI	12	GFP	10	24							106	118	12	1	1
3	THAI	13	GFP	110								115	128	13	1	1
3	THAI	14	GFP	10											0	0
3	THAI	15	GFP												0	0
3	THAI	16	GFP	6								11	23	12	1	1
3	THAI	17	GFP												0	0
3	THAI	18	GFP												0	0
3	THAI	19	GFP												0	0
3	THAI	20	GFP												0	0
3	THAI	21	GFP	103	140										0	0
3	THAI	22	GFP												0	0
3	THAI	23	GFP												0	0
3	THAI	24	GFP												0	0
3	THAI	25	GFP	3											0	0
3	THAI	26	GFP	9								12	26	14	1	1
3	THAI	27	GFP	2											0	0
3	THAI	28	GFP												0	0
3	THAI	29	GFP	116	128	130									0	0
3	THAI	1	PPK												0	0
3	THAI	2	PPK												0	0
3	THAI	3	PPK	16	33	36	164								0	0
3	THAI	4	PPK	22	104										0	0
3	THAI	5	PPK	143											0	0
3	THAI	6	PPK	20	32										0	0
3	THAI	7	PPK												0	0
3	THAI	8	PPK												0	0
3	THAI	9	PPK												0	0
3	THAI	10	PPK	18								22	39	17	1	1
3	THAI	11	PPK												0	0
3	THAI	12	PPK												0	0
3	THAI	13	PPK	35	40										0	0
3	THAI	14	PPK												0	0
3	THAI	15	PPK												0	0
3	THAI	16	PPK	44											0	0
3	THAI	17	PPK	235											0	0
3	THAI	18	PPK												0	0
3	THAI	19	PPK												0	0
3	THAI	20	PPK												0	0
3	THAI	21	PPK	5	96										0	0
3	THAI	22	PPK	146	199							206	225	19	1	1
3	THAI	23	PPK												0	0
3	THAI	24	PPK	125											0	0
3	THAI	25	PPK												0	0
3	THAI	26	PPK												0	0
3	THAI	27	PPK												0	0
3	THAI	28	PPK												0	0
3	THAI	29	PPK												0	0
3	THAI	30	PPK	13											0	0

## Sheet: RNAi phonotaxis
rep	trt	cage	contact_response	contact_latency_s	activity_time_s	1	2	3	4	5	6	7	8	9	10	11	12	13	14	15	16	17	18	19	20	21	22	23	24	25	26	27	28	29	30	31	32	33	34	35	36	37	38	39	40	41	42	43	44
1	gfp	1	0	NA	8
1	gfp	2	1	11	13											1	1	1	1	1	1	1	1	1	1	1	1	1	1	1	1		1	1	1	1	1	1	1	1	1	1	1	1	1	1	1	1	1
1	gfp	3	0	NA	7
1	gfp	4	1	25	52																									1													1	1	1	1	1	1	1
1	gfp	5	1	8	76								1	1	1	1												1	1	1							1										1	1	1
1	gfp	6	1	107	13
1	gfp	7	0	NA	0
1	gfp	8	0	NA	0
1	gfp	9	1	35	84																																			1		1	1	1	1	1	1	1	1
1	gfp	10	1	1	115	1	1	1	1	1	1	1	1	1	1		1					1	1		1															1		1
1	ppk315	1	0	NA	6
1	ppk315	2	1	2	78		1
1	ppk315	3	0	NA	0
1	ppk315	4	0	NA	0
1	ppk315	5	0	NA	0
1	ppk315	6	0	NA	0
1	ppk315	7	0	NA	0
1	ppk315	8	1	20	95
1	ppk315	9	0	NA	0
1	ppk315	10	0	NA	0
2	gfp	1	1	7	31
2	gfp	2	0	NA	8
2	gfp	3	1	22	83
2	gfp	4	1	26	56
2	gfp	5	1	5	46
2	gfp	6	1	81	30
2	gfp	7	1	10	72
2	gfp	8	1	55	53
2	gfp	9	1	100	50
2	gfp	10	0	NA	2
2	gfp	11	1	10	24
2	gfp	12	0	NA	3
2	gfp	13	1	1	57
2	gfp	14	0	NA	6
2	gfp	15	1	1	120
2	ppk315	1	0	NA	49
2	ppk315	2	0	NA	16
2	ppk315	3	0	NA	7
2	ppk315	4	0	NA	5
2	ppk315	5	0	NA	0
2	ppk315	6	0	NA	1
2	ppk315	7	1	5	9
2	ppk315	8	1	4	109
2	ppk315	9	1	48	101
2	ppk315	10	1	40	85
2	ppk315	11	0	NA	1
2	ppk315	12	1	80	118
2	ppk315	13	0	NA	0
2	ppk315	14	1	35	119
2	ppk315	15	1	3	9
3	gfp	1	0	NA	0
3	gfp	2	0	NA	52
3	gfp	3	0	NA	51
3	gfp	4	0	NA	0
3	gfp	5	0	NA	9
3	ppk315	1	0	NA	12
3	ppk315	2	0	NA	3
3	ppk315	3	0	NA	0
3	ppk315	4	0	NA	23
3	ppk315	5	0	NA	37
[truncated: 76 more columns]

## Sheet: CRISPR insemination
rep	genotype	cup_id	no_females_mated
1	KO	1	4
1	KO	2	2
1	KO	3	3
1	KO	4	4
1	KO	5	3
1	KO	6	1
1	KO	7	4
1	KO	8	4
1	KO	9	3
1	KO	10	2
1	KO	11	2
1	KO	12	3
1	KO	13	3
1	KO	14	2
1	KO	15	3
1	KO	16	2
1	KO	17	6
1	KO	18	1
1	KO	19	0
1	KO	20	2
1	WT	1	2
1	WT	2	3
1	WT	3	3
1	WT	4	3
1	WT	5	5
1	WT	6	2
1	WT	7	5
1	WT	8	4
1	WT	9	2
1	WT	10	4
1	WT	11	6
1	WT	12	3
1	WT	13	3
1	WT	14	6
1	WT	15	1
1	WT	16	1
1	WT	17	4
1	WT	18	3
1	WT	19	6
1	WT	20	3
2	KO	1	4
2	KO	2	2
2	KO	3	4
2	KO	4	3
2	KO	5	2
2	KO	6	1
2	KO	7	3
2	KO	8	2
2	KO	9	3
2	KO	10	3
2	KO	11	4
2	KO	12	3
2	KO	13	6
2	KO	14	3
2	KO	15	4
2	KO	16	1
2	KO	17	2
2	KO	18	4
2	KO	19	3
2	KO	20	5
2	WT	1	5
2	WT	2	5
2	WT	3	5
2	WT	4	3
2	WT	5	3
2	WT	6	3
2	WT	7	NA
2	WT	8	1
2	WT	9	4
2	WT	10	3
2	WT	11	3
2	WT	12	4
2	WT	13	6
2	WT	14	5
2	WT	15	4
2	WT	16	1
2	WT	17	5
2	WT	18	5
2	WT	19	4
2	WT	20	5

## Sheet: CRISPR single pair interactions
rep	male_genotype	male_ID	no_of_attempts	time_of_contact_s	copula_length_s	copula_formed_Y/N	inseminated
1	wt	1	2	10	10	1	1
1	wt	2	0	NA	NA	0	0
1	wt	3	1	67	NA	0	0
1	wt	4	1	8	NA	0	0
1	wt	5	4	77	NA	0	0
1	wt	6	1	6	9	1	1
1	wt	7	0	NA	NA	0	0
1	wt	8	12	9	8	1	1
1	wt	9	0	NA	NA	0	0
1	wt	10	0	NA	NA	0	0
1	wt	11	2	5	9	1	1
1	wt	12	1	98	8	1	1
1	wt	13	0	NA	NA	0	0
1	wt	14	3	38	8	1	1
1	wt	15	0	NA	NA	0	0
1	wt	16	0	NA	NA	0	0
1	wt	17	2	69	8	1	1
1	wt	18	3	8	8	1	1
1	wt	19	3	4	NA	0	0
1	wt	20	6	52	NA	0	0
1	ko	1	0	NA	NA	0	0
1	ko	2	3	13	8	1	1
1	ko	3	4	15	10	1	1
1	ko	4	1	112	11	1	1
1	ko	5	2	6	NA	0	0
1	ko	6	1	60	9	1	1
1	ko	7	1	3	NA	0	0
1	ko	8	2	4	8	1	1
1	ko	9	0	NA	NA	0	0
1	ko	10	6	4	NA	0	0
1	ko	11	2	2	9	1	1
1	ko	12	1	8	8	1	1
1	ko	13	1	61	10	1	1
1	ko	14	1	155	NA	0	0
1	ko	15	2	104	10	1	1
1	ko	16	0	NA	NA	0	0
1	ko	17	2	14	8	1	1
1	ko	18	2	213	NA	0	0
1	ko	19	2	13	8	1	1
1	ko	20	0	NA	NA	0	0
2	wt	1	3	49	NA	0	0
2	wt	2	4	30	4	1	0
2	wt	3	3	2	11	1	1
2	wt	4	2	54	NA	0	0
2	wt	5	1	8	14	1	1
2	wt	6	0	NA	NA	0	0
2	wt	7	1	16	NA	0	0
2	wt	8	1	131	12	1	1
2	wt	9	4	9	NA	0	0
2	wt	10	3	8	16	1	1
2	wt	11	1	57	NA	0	0
2	wt	12	4	4	NA	0	0
2	wt	13	6	57	NA	0	0
2	wt	14	6	14	NA	0	0
2	wt	15	5	52	14	1	1
2	wt	16	6	27	9	1	1
2	wt	17	3	56	NA	0	0
2	wt	18	0	NA	NA	0	0
2	wt	19	0	62	NA	0	0
2	wt	20	2	107	10	1	1
2	ko	1	2	55	NA	0	0
2	ko	2	3	20	NA	0	0
2	ko	3	1	35	10	1	1
2	ko	4	1	108	NA	0	0
2	ko	5	1	52	NA	0	0
2	ko	6	3	22	NA	0	0
2	ko	7	4	29	NA	0	0
2	ko	8	1	215	15	1	1
2	ko	9	0	NA	NA	0	0
2	ko	10	4	30	NA	0	0
2	ko	11	1	48	10	1	1
2	ko	12	5	42	NA	0	0
2	ko	13	3	36	NA	0	0
2	ko	14	4	100	NA	0	0
2	ko	15	2	61	NA	0	0
2	ko	16	1	34	11	1	0
2	ko	17	3	148	NA	0	0
2	ko	18	5	13	NA	0	0
2	ko	19	3	180	NA	0	0
2	ko	20	6	58	15	1	0
3	wt	1	2	18	NA	0	0
3	wt	2	7	2	13	1	1
3	wt	3	6	9	10	1	1
3	wt	4	2	4	13	1	1
3	wt	5	1	85	NA	0	0
3	wt	6	1	39	NA	0	0
3	wt	7	2	36	12	1	1
3	wt	8	2	2	9	1	1
3	wt	9	3	44	12	1	1
3	wt	10	4	34	NA	0	0
3	wt	11	6	77	9	1	1
3	wt	12	3	6	11	1	1
3	wt	13	2	42	NA	0	0
3	wt	14	2	17	NA	0	0
3	wt	15	2	5	NA	0	0
3	wt	16	3	61	NA	0	0
3	wt	17	2	7	12	1	1
3	wt	18	5	2	NA	0	0
3	wt	19	2	73	NA	0	0
3	wt	20	3	32	NA	0	0
3	ko	1	0	NA	NA	0	0
3	ko	2	2	46	NA	0	0
3	ko	3	2	196	13	1	1
3	ko	4	0	NA	NA	0	0
3	ko	5	2	6	10	1	1
3	ko	6	0	NA	NA	0	0
3	ko	7	0	NA	NA	0	0
3	ko	8	2	71	13	1	1
3	ko	9	7	7	9	1	1
3	ko	10	1	5	12	1	1
3	ko	11	8	54	13	1	1
3	ko	12	1	220	NA	0	0
3	ko	13	1	2	NA	0	0
3	ko	14	5	16	NA	0	0
3	ko	15	2	87	NA	0	0
3	ko	16	0	NA	NA	0	0
3	ko	17	0	NA	NA	0	0
3	ko	18	0	NA	NA	0	0
3	ko	19	1	119	NA	0	0
3	ko	20	6	7	11	1	1

## Sheet: CRISPR mating competition
rep	trial_no	copula_formed	time_to_copula_s	winner_genotype	inseminated
1	1	1	174	wt	1
1	2	0	NA	NA	NA
1	3	1	185	wt	1
1	4	1	148	ko	1
1	5	0	NA	NA	NA
1	6	0	NA	NA	NA
1	7	1	165	wt	1
1	8	1	52	ko	1
1	9	1	79	ko	1
1	10	0	NA	NA	NA
1	11	0	NA	NA	NA
1	12	0	NA	NA	NA
1	13	1	100	ko	1
1	14	0	NA	NA	NA
1	15	0	NA	NA	NA
1	16	1	270	wt	1
1	17	1	136	wt	1
1	18	1	144	wt	1
1	19	1	287	wt	1
1	20	0	NA	NA	NA
2	1	1	96	wt	1
2	2	1	75	ko	1
2	3	1	146	ko	1
2	4	1	103	ko	1
2	5	1	110	wt	1
2	6	1	163	ko	1
2	7	0	NA	NA	NA
2	8	0	NA	NA	NA
2	9	1	55	ko	1
2	10	1	63	ko	0
2	11	1	26	ko	1
2	12	1	76	wt	1
2	13	1	93	ko	1
2	14	1	101	ko	1
2	15	1	31	ko	1
2	16	1	66	wt	1
2	17	1	115	ko	1
2	18	1	91	wt	1
2	19	1	19	ko	1
2	20	1	42	wt	1
2	21	1	46	wt	1
2	22	1	36	wt	1
2	23	1	100	wt	1
2	24	1	59	ko	1
2	25	1	212	wt	1
2	26	1	12	wt	1
2	27	1	180	wt	1
3	1	1	58	ko	1
3	2	1	39	wt	1
3	3	1	133	ko	1
3	4	1	66	ko	1
3	5	1	146	wt	1
3	6	1	59	ko	1
3	7	1	26	ko	1
3	8	1	144	ko	1
3	9	1	38	ko	1
3	10	1	129	wt	1
3	11	1	166	ko	1
3	12	1	155	ko	1
3	13	1	78	wt	1
3	14	1	97	ko	1
3	15	1	73	ko	1
3	16	1	106	ko	1
3	17	1	202	ko	1
3	18	1	37	wt	1
3	19	1	96	ko	1
3	20	1	15	ko	1
3	21	1	112	ko	1
3	22	1	52	ko	1
3	23	1	67	ko	1
3	24	1	193	ko	1
3	25	1	98	wt	1
3	26	1	120	ko	1
